# Supplementary material for: CTLA4 Alteration and Neurologic Manifestations: A New Family with Large Phenotypic Variability and Literature Review
Source: Genes (Basel). 2025 Mar 3;16(3):306. doi: 10.3390/genes16030306 (PMC11942126; doi:10.3390/genes16030306)
Supplement: Supplementary file 1 [file genes-16-00306-s001.zip]

Archive with 1 entries (1 files):
- genes-3480155-supplementary.pdf
